# Supplementary material for: The gut microbiome and early-life growth in a population with high prevalence of stunting
Source: Nat Commun. 2023 Feb 14;14:654. doi: 10.1038/s41467-023-36135-6 (PMC9929340; doi:10.1038/s41467-023-36135-6)
Supplement: Supplementary file 4 — Supplementary Data File 1 [file 41467_2023_36135_MOESM4_ESM.xlsx]

## Sheet: Supp data 1
Multivariable regression analysis results examining associations between environmental variables and species relative abundances (qval < 0.25)
age	feature	metadata	value	coef	stderr	N	N.not.0	pval	qval
1mo	Bifidobacterium_longum	Mother HIV status	Negative	3.73099	0.987327	131	64	0.00024676	0.06169
2mo	Parabacteroides_distasonis	Delivery mode	Cesarean section	7.53973	1.62172	76	13	1.68029e-05	0.00369664
2mo	Bacteroides_thetaiotaomicron	Delivery mode	Cesarean section	8.10838	1.95492	76	11	9.94113e-05	0.0109352
2mo	Lactobacillus_ruminis	Delivery mode	Cesarean section	4.81352	1.24103	76	8	0.000247576	0.0181556
2mo	Veillonella_seminalis	Mother HIV status	Negative	2.28656	0.62326	76	17	0.000493419	0.027138
2mo	Bacteroides_vulgatus	Age at stool sample	Age at stool sample	0.801044	0.271344	76	15	0.00438679	0.193019
2mo	Veillonella_parvula	Mother HIV status	Negative	-1.14424	0.40534	76	12	0.00630889	0.231326
3mo	Flavonifractor_plautii	Mother HIV status	Negative	-1.03986	0.255614	180	42	7.22554e-05	0.0144511
3mo	Veillonella_seminalis	Mother HIV status	Negative	1.17365	0.319298	180	30	0.000317184	0.0317184
3mo	Bifidobacterium_bifidum	Mother HIV status	Negative	1.85754	0.558516	180	73	0.00107883	0.071922
3mo	Erysipelatoclostridium_ramosum	Age at stool sample	Age at stool sample	0.501379	0.164092	180	52	0.00260753	0.130376
3mo	Enterococcus_faecium	Age at stool sample	Age at stool sample	0.260287	0.0930264	180	33	0.00573243	0.191081
3mo	Klebsiella_pneumoniae	WASH or IYCF arms	WASH	0.864682	0.304184	180	53	0.00501938	0.191081
3mo	Streptococcus_lutetiensis	Age at stool sample	Age at stool sample	0.491558	0.184828	180	30	0.00856857	0.214214
3mo	Collinsella_aerofaciens	WASH or IYCF arms	WASH	-1.14553	0.425458	180	60	0.00779793	0.214214
6mo	Haemophilus_parainfluenzae	Delivery mode	Cesarean section	1.43817	0.352127	111	15	8.92576e-05	0.0312402
6mo	Haemophilus_sp_HMSC71H05	Delivery mode	Cesarean section	1.57641	0.487273	111	16	0.0016485	0.218968
6mo	Faecalibacterium_prausnitzii	Mother HIV status	Negative	-1.41045	0.441589	111	26	0.00187686	0.218968
12mo	Ruminococcus_gnavus	Age at stool sample	Age at stool sample	-0.793509	0.230022	117	53	0.000835353	0.244852
12mo	Ruminococcus_bromii	EBF (at 3 months)	Yes	-2.51034	0.737553	117	21	0.000971635	0.244852
18mo	Bifidobacterium_bifidum	Mother HIV status	Negative	2.24307	0.550332	216	120	6.70729e-05	0.0422559
18mo	Eubacterium_rectale	Trial arm	IYCF	-2.40253	0.673942	216	114	0.00045937	0.11005
18mo	Bacteroides_caccae	Trial arm	WASH+IYCF	1.07696	0.305268	216	48	0.000524049	0.11005
18mo	Eubacterium_siraeum	Age at stool sample	Age at stool sample	0.252391	0.0813354	216	28	0.0022043	0.19595
18mo	Eubacterium_sp_CAG_180	Delivery mode	Cesarean section	1.98138	0.617188	216	37	0.00155425	0.19595
18mo	Eubacterium_ramulus	EBF (at 3 months)	Yes	-0.61869	0.204317	216	54	0.00279929	0.19595
18mo	Eubacterium_rectale	Trial arm	WASH	-2.15262	0.688689	216	114	0.00204945	0.19595
18mo	Eubacterium_rectale	Trial arm	WASH+IYCF	-2.11447	0.670509	216	114	0.00187235	0.19595
18mo	Eubacterium_siraeum	Trial arm	WASH+IYCF	-0.708857	0.231937	216	28	0.00256043	0.19595
18mo	Parabacteroides_distasonis	Trial arm	WASH+IYCF	0.900555	0.3071	216	70	0.00377194	0.226214
18mo	Clostridium_ventriculi	Trial arm	IYCF	1.15372	0.395453	216	51	0.00394977	0.226214
18mo	Collinsella_aerofaciens	Mother HIV status	Negative	0.894982	0.313824	216	195	0.00482226	0.23807
18mo	Agathobaculum_butyriciproducens	Trial arm	WASH+IYCF	-0.998021	0.350712	216	158	0.00491256	0.23807
18mo	Dorea_formicigenerans	Delivery mode	Cesarean section	1.48097	0.534272	216	169	0.00612094	0.248045
18mo	Bifidobacterium_breve	Mother HIV status	Negative	1.1883	0.436164	216	98	0.00703599	0.248045
18mo	Bifidobacterium_pseudocatenulatum	Mother HIV status	Negative	-1.27212	0.468107	216	101	0.00717747	0.248045
18mo	Lachnospira_pectinoschiza	Mother HIV status	Negative	-0.51195	0.189377	216	41	0.00748071	0.248045
18mo	Megamonas_funiformis	Trial arm	WASH+IYCF	0.742108	0.270496	216	35	0.00665453	0.248045
18mo	Bifidobacterium_kashiwanohense	Trial arm	WASH	1.51022	0.556397	216	75	0.00724662	0.248045
EBF, Exclusively breastfed
