# Supplementary material for: The gut microbiome and early-life growth in a population with high prevalence of stunting
Source: Nat Commun. 2023 Feb 14;14:654. doi: 10.1038/s41467-023-36135-6 (PMC9929340; doi:10.1038/s41467-023-36135-6)
Supplement: Supplementary file 5 — Supplementary Data File 2 [file 41467_2023_36135_MOESM5_ESM.xlsx]

## Sheet: Supp data 2
Multivariable regression analysis results examining associations between environmental variables and pathway relative abundances (qval < 0.25)
age	feature	metadata	value	coef	stderr	N	N.not.0	pval	qval
1mo	P621.PWY_nylon.6.oligomer.degradation	EBF (at 3 months)	Yes	-2.31315	0.609826	131	48	0.000234447	0.15747
1mo	PWY.5667_CDP.diacylglycerol.biosynthesis.I	Mother HIV status	Negative	-0.615253	0.158755	131	131	0.000174	0.15747
1mo	PWY0.1319_CDP.diacylglycerol.biosynthesis.II	Mother HIV status	Negative	-0.610308	0.157593	131	131	0.00017578	0.15747
1mo	GALACTUROCAT.PWY_D.galacturonate.degradation.I	Mother HIV status	Negative	-1.37323	0.386168	131	123	0.000539777	0.176621
1mo	PWY.6507_4.deoxy.L.threo.hex.4.enopyranuronate.degradation	Mother HIV status	Negative	-1.34502	0.381311	131	124	0.000595558	0.176621
1mo	GALACT.GLUCUROCAT.PWY_superpathway.of.hexuronide.and.hexuronate.degradation	Mother HIV status	Negative	-1.31536	0.373827	131	122	0.000613573	0.176621
1mo	GLUCUROCAT.PWY_superpathway.of..beta..D.glucuronide.and.D.glucuronate.degradation	Mother HIV status	Negative	-1.42245	0.392522	131	122	0.000426824	0.176621
1mo	PWY.6305_putrescine.biosynthesis.IV	Mother HIV status	Negative	-1.11809	0.323808	131	128	0.000766714	0.193116
1mo	PWY.5004_superpathway.of.L.citrulline.metabolism	EBF (at 3 months)	Yes	-0.551051	0.161731	131	14	0.000893812	0.200115
1mo	PWY.7242_D.fructuronate.degradation	Mother HIV status	Negative	-1.41044	0.425109	131	122	0.00120115	0.202145
1mo	PWY0.1296_purine.ribonucleosides.degradation	Mother HIV status	Negative	-0.676362	0.207982	131	131	0.00148792	0.202145
1mo	PWY.2723_trehalose.degradation.V	Mother HIV status	Negative	1.18385	0.370544	131	129	0.00178748	0.202145
1mo	PWY4FS.7_phosphatidylglycerol.biosynthesis.I..plastidic.	Mother HIV status	Negative	-0.55151	0.177404	131	131	0.00234647	0.202145
1mo	PWY.3001_superpathway.of.L.isoleucine.biosynthesis.I	Mother HIV status	Negative	0.304457	0.0986115	131	131	0.00250801	0.202145
1mo	PHOSLIPSYN.PWY_superpathway.of.phospholipid.biosynthesis.I..bacteria.	Mother HIV status	Negative	-0.643466	0.205962	131	129	0.00223575	0.202145
1mo	PWY.4041_.gamma..glutamyl.cycle	Mother HIV status	Negative	0.586759	0.188953	131	131	0.00237194	0.202145
1mo	NONOXIPENT.PWY_pentose.phosphate.pathway..non.oxidative.branch.	Mother HIV status	Negative	-0.471849	0.152511	131	131	0.00245833	0.202145
1mo	GLYCOCAT.PWY_glycogen.degradation.I..bacterial.	Mother HIV status	Negative	1.01668	0.326141	131	129	0.00228471	0.202145
1mo	PWY.6470_peptidoglycan.biosynthesis.V...beta..lactam.resistance.	Mother HIV status	Negative	-1.46101	0.456142	131	66	0.00174197	0.202145
1mo	DAPLYSINESYN.PWY_L.lysine.biosynthesis.I	Mother HIV status	Negative	0.656417	0.209505	131	131	0.00217352	0.202145
1mo	PWY0.1586_peptidoglycan.maturation..meso.diaminopimelate.containing.	Mother HIV status	Negative	-0.469845	0.150809	131	131	0.00229751	0.202145
1mo	GLYCOL.GLYOXDEG.PWY_superpathway.of.glycol.metabolism.and.degradation	Mother HIV status	Negative	-1.38421	0.442496	131	120	0.00220781	0.202145
1mo	P124.PWY_Bifidobacterium.shunt	WASH or IYCF arms	WASH	-1.56078	0.468938	131	109	0.00116049	0.202145
1mo	THRESYN.PWY_superpathway.of.L.threonine.biosynthesis	Mother HIV status	Negative	0.314757	0.0983321	131	131	0.0017532	0.202145
1mo	PWY4FS.8_phosphatidylglycerol.biosynthesis.II..non.plastidic.	Mother HIV status	Negative	-0.552818	0.177675	131	131	0.0023273	0.202145
1mo	PWY.6936_seleno.amino.acid.biosynthesis	Mother HIV status	Negative	0.324445	0.105671	131	131	0.00264498	0.204986
1mo	POLYAMSYN.PWY_superpathway.of.polyamine.biosynthesis.I	Mother HIV status	Negative	-0.951997	0.317976	131	129	0.00334528	0.216639
1mo	PWY.5182_toluene.degradation.II..aerobic...via.4.methylcatechol.	Mother HIV status	Negative	-1.79592	0.601705	131	65	0.00344041	0.216639
1mo	COBALSYN.PWY_adenosylcobalamin.salvage.from.cobinamide.I	Mother HIV status	Negative	-0.887748	0.294849	131	125	0.00317677	0.216639
1mo	P562.PWY_myo.inositol.degradation.I	Delivery mode	Cesarean section	1.65297	0.550766	131	19	0.00327177	0.216639
1mo	PWY.6891_thiazole.biosynthesis.II..Bacillus.	Mother HIV status	Negative	-1.18115	0.392097	131	125	0.00316179	0.216639
1mo	PWY.5180_toluene.degradation.I..aerobic...via.o.cresol.	Mother HIV status	Negative	-1.79592	0.601705	131	65	0.00344041	0.216639
1mo	PWY.5910_superpathway.of.geranylgeranyldiphosphate.biosynthesis.I..via.mevalonate.	EBF (at 3 months)	Yes	-1.81143	0.609904	131	87	0.0035971	0.219641
1mo	KDO.NAGLIPASYN.PWY_superpathway.of..Kdo.2.lipid.A.biosynthesis	WASH or IYCF arms	Wash	1.26867	0.432398	131	112	0.00400966	0.233875
1mo	PWY.622_starch.biosynthesis	Mother HIV status	Negative	1.73339	0.591664	131	88	0.00406234	0.233875
1mo	HSERMETANA.PWY_L.methionine.biosynthesis.III	Mother HIV status	Negative	0.531346	0.182402	131	131	0.00426983	0.238992
1mo	LPSSYN.PWY_superpathway.of.lipopolysaccharide.biosynthesis	Mother HIV status	Negative	-1.73824	0.598804	131	93	0.00440178	0.239719
1mo	PWY.5103_L.isoleucine.biosynthesis.III	Mother HIV status	Negative	0.320034	0.110942	131	131	0.00464581	0.24635
2mo	PWY.6263_superpathway.of.menaquinol.8.biosynthesis.II	Delivery mode	Cesarean section	5.44393	1.15041	76	9	1.24157e-05	0.0250798
2mo	PWY.6572_chondroitin.sulfate.degradation.I..bacterial.	Delivery mode	Cesarean section	6.35046	1.50549	76	10	7.78712e-05	0.0786499
3mo	PWY.7371_1.4.dihydroxy.6.naphthoate.biosynthesis.II	Age at stool sample	Age at stool sample	0.733493	0.153134	180	33	3.60038e-06	0.00727277
3mo	PWY.5677_succinate.fermentation.to.butanoate	Mother HIV status	Negative	-0.807046	0.190416	180	32	3.67609e-05	0.0371285
3mo	PWY.7288_fatty.acid..beta..oxidation..peroxisome..yeast.	Mother HIV status	Negative	-1.17466	0.305693	180	63	0.00017137	0.0588733
3mo	PWY66.391_fatty.acid..beta..oxidation.VI..peroxisome.	Mother HIV status	Negative	-1.1018	0.286669	180	63	0.000170814	0.0588733
3mo	PWY.6609_adenine.and.adenosine.salvage.III	Age at stool sample	Age at stool sample	0.200618	0.0517435	180	180	0.000150475	0.0588733
3mo	PWY.6545_pyrimidine.deoxyribonucleotides.de.novo.biosynthesis.III	Age at stool sample	Age at stool sample	0.589916	0.153736	180	164	0.000174871	0.0588733
3mo	PWY0.1296_purine.ribonucleosides.degradation	Age at stool sample	Age at stool sample	0.206631	0.0565853	180	180	0.000346048	0.063547
3mo	TRPSYN.PWY_L.tryptophan.biosynthesis	Age at stool sample	Age at stool sample	0.2061	0.0562014	180	180	0.00032718	0.063547
3mo	PWY.6263_superpathway.of.menaquinol.8.biosynthesis.II	Age at stool sample	Age at stool sample	0.385787	0.103254	180	31	0.000254267	0.063547
3mo	PWY.6126_superpathway.of.adenosine.nucleotides.de.novo.biosynthesis.II	Age at stool sample	Age at stool sample	0.116349	0.0310421	180	180	0.000243461	0.063547
3mo	PWY.5005_biotin.biosynthesis.II	Age at stool sample	Age at stool sample	0.650213	0.177647	180	152	0.00033561	0.063547
3mo	PWY.7229_superpathway.of.adenosine.nucleotides.de.novo.biosynthesis.I	Age at stool sample	Age at stool sample	0.0932583	0.0258501	180	180	0.000405371	0.0682375
3mo	PWY.4041_.gamma..glutamyl.cycle	Age at stool sample	Age at stool sample	-0.191963	0.0554508	180	180	0.000677673	0.1053
3mo	PWY.6859_all.trans.farnesol.biosynthesis	Mother HIV status	Negative	-0.6226	0.181041	180	178	0.000733471	0.105829
3mo	PWY.5695_urate.biosynthesis.inosine.5.phosphate.degradation	Age at stool sample	Age at stool sample	0.12806	0.0377042	180	180	0.000849014	0.114334
3mo	X3.HYDROXYPHENYLACETATE.DEGRADATION.PWY_4.hydroxyphenylacetate.degradation	Delivery mode	Cesarean section	3.4878	1.05783	180	89	0.00118802	0.126442
3mo	PWY.6731_starch.degradation.III	Age at stool sample	Age at stool sample	0.635235	0.191898	180	164	0.00113682	0.126442
3mo	PWY.7219_adenosine.ribonucleotides.de.novo.biosynthesis	Age at stool sample	Age at stool sample	0.109868	0.032993	180	180	0.00106376	0.126442
3mo	PWY.6590_superpathway.of.Clostridium.acetobutylicum.acidogenic.fermentation	Age at stool sample	Age at stool sample	0.565787	0.173194	180	80	0.0013145	0.126442
3mo	CENTFERM.PWY_pyruvate.fermentation.to.butanoate	Age at stool sample	Age at stool sample	0.569277	0.174163	180	80	0.00130643	0.126442
3mo	PWY.5751_phenylethanol.biosynthesis	Age at stool sample	Age at stool sample	0.298327	0.090862	180	34	0.00124419	0.126442
3mo	PWY.6700_queuosine.biosynthesis	Age at stool sample	Age at stool sample	0.213871	0.0663397	180	180	0.00151484	0.137449
3mo	DENOVOPURINE2.PWY_superpathway.of.purine.nucleotides.de.novo.biosynthesis.II	Age at stool sample	Age at stool sample	0.110865	0.0344949	180	180	0.00156501	0.137449
3mo	PWY0.162_superpathway.of.pyrimidine.ribonucleotides.de.novo.biosynthesis	Age at stool sample	Age at stool sample	0.125449	0.0396588	180	180	0.00184688	0.149228
3mo	PWY.5464_superpathway.of.cytosolic.glycolysis..plants...pyruvate.dehydrogenase.and.TCA.cycle	Age at stool sample	Age at stool sample	0.590016	0.185837	180	126	0.001778	0.149228
3mo	PWY.841_superpathway.of.purine.nucleotides.de.novo.biosynthesis.I	Age at stool sample	Age at stool sample	0.123797	0.0393901	180	180	0.0019727	0.153264
3mo	P42.PWY_incomplete.reductive.TCA.cycle	Age at stool sample	Age at stool sample	0.432717	0.141226	180	168	0.0025381	0.183105
3mo	PWY.6385_peptidoglycan.biosynthesis.III..mycobacteria.	Age at stool sample	Age at stool sample	0.0784094	0.0255227	180	180	0.00247345	0.183105
3mo	PWY.5177_glutaryl.CoA.degradation	Age at stool sample	Age at stool sample	0.41387	0.138105	180	171	0.00313474	0.204264
3mo	PWY.7184_pyrimidine.deoxyribonucleotides.de.novo.biosynthesis.I	Age at stool sample	Age at stool sample	0.156349	0.0520028	180	180	0.00304061	0.204264
3mo	PWY.1042_glycolysis.IV..plant.cytosol.	Age at stool sample	Age at stool sample	0.12105	0.0403398	180	180	0.00309601	0.204264
3mo	PWY.7187_pyrimidine.deoxyribonucleotides.de.novo.biosynthesis.II	Age at stool sample	Age at stool sample	0.0926192	0.0311448	180	180	0.00336626	0.212495
3mo	PWY.7208_superpathway.of.pyrimidine.nucleobases.salvage	Age at stool sample	Age at stool sample	0.158197	0.053675	180	180	0.00365336	0.215182
3mo	DTDPRHAMSYN.PWY_dTDP.L.rhamnose.biosynthesis.I	Age at stool sample	Age at stool sample	0.289999	0.099228	180	180	0.00394145	0.215182
3mo	PWY.7197_pyrimidine.deoxyribonucleotide.phosphorylation	Age at stool sample	Age at stool sample	0.171164	0.0582226	180	180	0.00373836	0.215182
3mo	PWY.5178_toluene.degradation.IV..aerobic...via.catechol.	Delivery mode	Cesarean section	1.07259	0.366821	180	30	0.00392395	0.215182
3mo	PWY66.400_glycolysis.VI..metazoan.	Age at stool sample	Age at stool sample	0.116406	0.0395306	180	180	0.00368269	0.215182
3mo	PWY0.166_superpathway.of.pyrimidine.deoxyribonucleotides.de.novo.biosynthesis..E..coli.	Age at stool sample	Age at stool sample	0.104043	0.0362451	180	180	0.00461563	0.232642
3mo	PWY.7198_pyrimidine.deoxyribonucleotides.de.novo.biosynthesis.IV	Age at stool sample	Age at stool sample	0.174674	0.0607521	180	180	0.0045512	0.232642
3mo	PWY.6470_peptidoglycan.biosynthesis.V...beta..lactam.resistance.	Age at stool sample	Age at stool sample	0.605265	0.211329	180	91	0.00470625	0.232642
3mo	PWY.5005_biotin.biosynthesis.II	WASH or IYCF arms	WASH	1.01636	0.355002	180	152	0.00472195	0.232642
3mo	PWY.5004_superpathway.of.L.citrulline.metabolism	Age at stool sample	Age at stool sample	0.318735	0.11209	180	46	0.00500522	0.235129
3mo	PWY.7039_phosphatidate.metabolism..as.a.signaling.molecule	Age at stool sample	Age at stool sample	0.489441	0.171802	180	57	0.00492638	0.235129
3mo	P23.PWY_reductive.TCA.cycle.I	Age at stool sample	Age at stool sample	0.361029	0.12809	180	31	0.00539301	0.242086
3mo	PWY.6125_superpathway.of.guanosine.nucleotides.de.novo.biosynthesis.II	Age at stool sample	Age at stool sample	0.124019	0.0439961	180	180	0.00538805	0.242086
3mo	PWY.7228_superpathway.of.guanosine.nucleotides.de.novo.biosynthesis.I	Age at stool sample	Age at stool sample	0.136592	0.0486179	180	180	0.00554014	0.243284
3mo	PWY.6318_L.phenylalanine.degradation.IV..mammalian..via.side.chain.	WASH or IYCF arms	WASH	0.999952	0.357486	180	93	0.0057462	0.246964
6mo	DENITRIFICATION.PWY_nitrate.reduction.I..denitrification.	Delivery mode	Cesarean section	0.526531	0.111763	111	19	7.96502e-06	0.0230269
EBF, Exclusively breastfed
