# Supplementary material for: The gut microbiome and early-life growth in a population with high prevalence of stunting
Source: Nat Commun. 2023 Feb 14;14:654. doi: 10.1038/s41467-023-36135-6 (PMC9929340; doi:10.1038/s41467-023-36135-6)
Supplement: Supplementary file 6 — Supplementary Data File 3 [file 41467_2023_36135_MOESM6_ESM.xlsx]

## Sheet: Supp data 3
Epidemiological variables in XGBoost models
Variable name	Description
AC02	Institutional delivery
AC38	Delivery mode
age	Infant age in days
age_first_supplmnt	age at first food supplement
age_group	Age category
agestopbf	Age stopped breastfeeding
albendazole	Received albendazole - past 2 weeks
amoxicillin	Amoxicillin - past 2 weeks
antibiotic_dnk	Antibiotics - past 2 weeks (do not know)
antibiotics_2w	Antibiotics - past 2 weeks
antihelminth_2w	Anti helminths - past 2 weeks
anycompfoods_1d	Any complementary food consumption - past day
anycompfoods_7d	Any complementary food consumption - past 7 days
anycompfoods_ever	Any complementary food consumption - ever
anylatrine	Any latrine in household
apostolic	Apostolic faith
beans_1d	Beans consumption - past day
beans_7d	Beans consumption - past 7 days
beans_ever	Beans consumption - ever
benzylpenicillin	Received benzylpenicillin - past 2 weeks
birth_month	Birth month
birth_season	Birth season
birthlength	Birth length
birthweight	Birth weight
bottlefeed_1d	Fed from bottle - past day
breastfeednow	Currently breast-feeding
carbonated_1d	Carbonated drink consumption - past day
carbonated_7d	Carbonated drink consumption - past 7 days
carbonated_ever	Carbonated drink consumption - ever
cc_outcome_elig	Birth outcome
ceftriaxone	Received ceftriaxone - past 2 weeks
cheese_1d	Cheese consumption - past day
cheese_7d	Cheese consumption - past 7 days
cheese_ever	Cheese consumption - ever
cookoils_1d	Cooking oils/fats consumption - past day
cookoil_7d	Cooking oils/fats consumption - past 7 days
cookoil_ever	Cooking oils/fats consumption - ever
core_quintile_pca_mi	CORE score quantile
csi	Maternal coping strategy index
dairy_1d	Dairy consumption - past day
dairy_7d	Dairy consumption - past 7 days
dairy_ever	Dairy consumption - ever
darkgreenveg_1d	Leafy green vegetable consumption - past day
darkgreenveg_7d	Leafy green vegetable consumption - past 7 days
darkgreenveg_ever	Leafy green vegetable consumption - ever
depression	Maternal depression
dessert_1d	Sugary snack consumption - past day
dessert_7d	Sugary snack consumption - past 7 days
dessert_ever	Sugary snack consumption - ever
diarrhea_1d	Diarrhea - past day
diarrhea_2w	Diarrhea - past 2 weeks
diarrhea_bloodstool	Diarrhea with bloody stool
drink_breastfeed	Child able to drink/breastfeed
eatchickenpoop	Infant observed eating chicken faeces
eatsoil	Infant observed eating soil
ebf_init	Early initiation of breast-feeding
ebf24hr	Any other foods other than breast milk - past day
ebfever	Any other foods other than breast milk - ever
edyrs	Mom schooling
eggfishpoultry_1d	Egg, fish, poultry consumption - past day
eggfishpoultry_7d	Egg, fish, poultry consumption - past 7 days
eggfishpoultry_ever	Egg, fish, poultry consumption - ever
eggs_1d	Egg consumption - past day
eggs_7d	Egg consumption - past 7 days
eggs_ever	Egg consumption - ever
employed	Mother employed
epds	Edinburgh postnatal depression score
erythromycin	Received erythromycin - past 2 weeks
fecesobserved	Animal faeces observed in yard
fednutributter	Child fed nutributter supplement
female	Infant sex
fish_1d	Fish consumption - past day
fish_7d	Fish consumption - past 7 days
fish_ever	Fish consumption - ever
fleshfoods_1d	Meat, fish consumption - past day
fleshfoods_7d	Meat, fish consumption - past 7 days
fleshfoods_ever	Meat, fish consumption - ever
formula_1d	Infant formula consumption - past day
formula_7d	Infant formula consumption - past 7 days
formula_ever	Infant formula consumption - ever
freshmilk_1d	Fresh milk consumption - past day
freshmilk_7d	Fresh milk consumption - past 7 days
freshmilk_ever	Fresh milk consumption - ever
fruitveg_1d	Fruit, vegetable consumption - past day
fruitveg_7d	Fruit, vegetable consumption - past 7 days
fruitveg_ever	Fruit, vegetable consumption - ever
gaw_final	Gestational age (weeks)
gentamicin	Received gentamicin - past 2 weeks
grainsroots_1d	Grains, root vegatable consumption - past day
grainsroots_7d	Grains, root vegatable consumption - past 7 days
grainsroots_ever	Grains, root vegatable consumption - ever
gripe_1d	Gripe water consumption - past day
gripe_7d	Gripe water consumption - past 7 days
gripe_ever	Gripe water consumption - ever
handwash_water	Water available at handwashing station
handwashing_b0	Water available at handwashing station - at baseline visit
helminth_dnk	Helminth treatment - do not know
hh_mdds	Household meets minimum dietary diversity
hhsize	Household size
hwstation_items_b0	Items observed at handwashing station - at baseline visit
improve_latrine	Improved latrine in household
improvedfloor	Improved floor in household
inf_m18_hivstatus	Infant HIV status at 18 months of age
insects_1d	Insect consumption - past day
insects_7d	Insect consumption - past 7 days
insects_ever	Insect consumption - ever
ironfortified_1d	Iron-fortified food consumption - past day
ironfortified_7d	Iron-fortified food consumption - past 7 days
ironfortified_ever	Iron-fortified food consumption - ever
iycf	IYCF arms
juice_1d	Juice consumption - past day
juice_7d	Juice consumption - past 7 days
juice_ever	Juice consumption - ever
legumesnuts_1d	legume, nuts consumption - past day
legumesnuts_7d	legume, nuts consumption - past 7 days
legumesnuts_ever	legume, nuts consumption - ever
livestockinhse	Livestock in household
loosestool	Loose stool - past 7 days
mahewu_1d	Mahewu consumption - past day
mahewu_7d	Mahewu consumption - past 7 days
mahewu_ever	Mahewu consumption - ever
mangopaw_1d	Mango, paw-paw consumption - past day
mangopaw_7d	Mango, paw-paw consumption - past 7 days
mangopaw_ever	Mango, paw-paw consumption - ever
marital_status	Mother marital status
meats_1d	Meat consumption - past day
meats_7d	Meat consumption - past 7 days
meats_ever	Meat consumption - ever
metronidazole	Received metronidazole - past 2 weeks
mom_age	Mother age
mom_cd4	Mother CD4 count
mom_edu	Mother years of education
mom_hb	Mother haemoglobin
mom_height	Mother height
mom_muac	Mother MUAC
nitrofurantoin	Nitrofurantoin - past 2 weeks
nuts_1d	Nuts consumption - past day
nuts_7d	Nuts consumption - past 7 days
nuts_ever	Nuts consumption - ever
oilfats_1d	Oils, fats consumption - past day
oilfats_7d	Oils, fats consumption - past 7 days
oilfats_ever	Oils, fats consumption - ever
opendefecation	Household practices open defacation
oralmed_1d	Oral medication consumption - past day
oralmed_7d	Oral medication consumption - past 7 days
oralmed_ever	Oral medication consumption - ever
oralmulti_1d	Oral muti consumption - past day
oralmulti_7d	Oral muti consumption - past 7 days
oralmulti_ever	Oral muti consumption - ever
organmeats_1d	Organ meat consumption - past day
organmeats_7d	Organ meat consumption - past 7 days
organmeats_ever	Organ meat consumption - ever
ors_1d	Oral rehydration solution consumption - past day
ors_7d	Oral rehydration solution consumption - past 7 days
ors_ever	Oral rehydration solution consumption - ever
otherantibiotic	Received other antibiotic - past 2 weeks
othereggs_1d	Non-chicken egg consumption - past day
othereggs_7d	Non-chicken egg consumption - past 7 days
othereggs_ever	Non-chicken egg consumption - ever
otherfruit_1d	Other fruit consumption - past day
otherfruit_7d	Other fruit consumption - past 7 days
otherfruit_ever	Other fruit consumption - ever
otherfruitveg_1d	Other fruit or vegetable consumption - past day
otherfruitveg_7d	Other fruit or vegetable consumption - past 7 days
otherfruitveg_ever	Other fruit or vegetable consumption - ever
otherliq_1d	Other liquid consumption - past day
otherliq_7d	Other liquid consumption - past 7 days
otherliq_ever	Other liquid consumption - ever
othersoft_1d	Other soft food consumption - past day
othersoft_7d	Other soft food consumption - past 7 days
othersoft_ever	Other soft food consumption - ever
otherveg_1d	Other vegetable consumption - past day
otherveg_7d	Other vegetable consumption - past 7 days
otherveg_ever	Other vegetable consumption - ever
ownschickens	Household owns chickens
parity	Parity
penicillin	Received penicillin - past 2 weeks
perinealskininfection	Perineal skin infection
pm12	Mother currently on cotrimoxazole - follow-up visits
pmtct_artuse	Maternal ART use pregnancy
pmtct_contri	Maternal cotrimoxazole use pregnancy
porridge_1d	Porridge consumption - past day
porridge_7d	Porridge consumption - past 7 days
porridge_ever	Porridge consumption - ever
potatoyam_1d	White potatoes, yams, cassava consumption - past day
potatoyam_7d	White potatoes, yams, cassava consumption - past 7 days
potatoyam_ever	White potatoes, yams, cassava consumption - ever
poultry_1d	Poultry consumption - past day
poultry_7d	Poultry consumption - past 7 days
poultry_ever	Poultry consumption - ever
prop_opendefecation	proportion open defecation at house
pwdrmilk_1d	Powder milk consumption - past day
pwdrmilk_7d	Powder milk consumption - past 7 days
pwdrmilk_ever	Powder milk consumption - ever
redmeat_1d	Red meat consumption - past day
redmeat_7d	Red meat consumption - past 7 days
redmeat_ever	Red meat consumption - ever
religion	Mother religion
rutf_1d	Ready-to-use therapeutic food consumption - past day
rutf_7d	Ready-to-use therapeutic food consumption - past 7 days
rutf_ever	Ready-to-use therapeutic food consumption - ever
sadza_1d	Sadza consumption - past day
sadza_7d	Sadza consumption - past 7 days
sadza_ever	Sadza consumption - ever
sam_dnk	Severe acute malnutrition - don't know
sam_none	Severe acute malnutrition - no signs
sam_nosuckle	Severe acute malnutrition - unable to suckle
sam_noweightgain	Severe acute malnutrition - no weight gain
sam_oedema	Severe acute malnutrition - oedema
sam_referral	Severe acute malnutrition - clinical referral
sam_wasting	Severe acute malnutrition - visible wasting
sample_month	Month stool sample collected
sample_season	Season stool sample collected
studyarmcode	Trial arm
sugar_1d	Sugar consumption - past day
sugar_7d	Sugar consumption - past 7 days
sugar_ever	Sugar consumption - ever
sugarwater_1d	Sugar water consumption - past day
sugarwater_7d	Sugar water consumption - past 7 days
sugarwater_ever	Sugar water consumption - ever
teasugar_1d	Tea with sugar consumption - past day
teasugar_7d	Tea with sugar consumption - past 7 days
teasugar_ever	Tea with sugar consumption - ever
teasugmilk_1d	Tea with sugar and milk consumption - past day
teasugmilk_7d	Tea with sugar and milk consumption - past 7 days
teasugmilk_ever	Tea with sugar and milk consumption - ever
timessolidfeed_1d	Number of times solid foods - past day
timetowater	Time to walk to water source
treatwater	Treated water available
vitafoods_1d	Vitamin A rich food consumption - past day
vitafoods_7d	Vitamin A rich food consumption - past 7 days
vitafoods_ever	Vitamin A rich food consumption - ever
wash	WASH arms
water_1d	Water consumption - past day
water_7d	Water consumption - past 7 days
water_ever	Water consumption - ever
wealth_index_score	Household wealth index
yelloworgeveg_1d	Yellow/orange vegetable consumption - past day
yelloworgeveg_7d	Yellow/orange vegetable consumption - past 7 days
yelloworgeveg_ever	Yellow/orange vegetable consumption - ever
yogurt_1d	Yogurt consumption - past day
yogurt_7d	Yogurt consumption - past 7 days
yogurt_ever	Yogurt consumption - ever
